# Supplementary material for: Discovery and annotation of a novel transposable element family in Gossypium
Source: BMC Plant Biol. 2018 Nov 28;18:307. doi: 10.1186/s12870-018-1519-7 (PMC6264596; doi:10.1186/s12870-018-1519-7)
Supplement: Supplementary file 4 — Table S2. The CICR members in G. arboreum, G. hirsutum and G. barbadense. (XLSX 22 kb) [file 12870_2018_1519_MOESM4_ESM.xlsx]

## Sheet: Sheet1
Table S2-1. All CICR members in G. arboreum
Name	Chr.	Start	End
RLG_CICR_Ga001	Ca1	22511171	22521497
RLG_CICR_Ga002	Ca1	25174103	25185997
RLG_CICR_Ga003	Ca1	31081523	31089219
RLG_CICR_Ga004	Ca1	53487297	53499796
RLG_CICR_Ga005	Ca1	61388623	61398354
RLG_CICR_Ga006	Ca1	71848194	71860447
RLG_CICR_Ga007	Ca1	86785261	86795690
RLG_CICR_Ga008	Ca1	112950629	112964425
RLG_CICR_Ga009	Ca1	119812396	119820266
RLG_CICR_Ga010	Ca2	193253	203630
RLG_CICR_Ga011	Ca2	937817	948276
RLG_CICR_Ga012	Ca2	4204939	4214594
RLG_CICR_Ga013	Ca2	16651138	16660715
RLG_CICR_Ga014	Ca2	40065458	40073356
RLG_CICR_Ga015	Ca2	63143595	63152247
RLG_CICR_Ga016	Ca2	63293313	63303907
RLG_CICR_Ga017	Ca2	72668658	72679217
RLG_CICR_Ga018	Ca2	74707948	74715609
RLG_CICR_Ga019	Ca2	84086580	84096806
RLG_CICR_Ga020	Ca2	100510976	100524768
RLG_CICR_Ga021	Ca2	101702801	101711813
RLG_CICR_Ga022	Ca2	109011795	109019575
RLG_CICR_Ga023	Ca2	116489057	116499638
RLG_CICR_Ga024	Ca2	117575566	117589120
RLG_CICR_Ga025	Ca2	120154919	120164377
RLG_CICR_Ga026	Ca2	123183969	123194492
RLG_CICR_Ga027	Ca3	13133113	13142831
RLG_CICR_Ga028	Ca3	68892859	68903386
RLG_CICR_Ga029	Ca3	70591791	70602155
RLG_CICR_Ga030	Ca3	84531503	84541161
RLG_CICR_Ga031	Ca3	87985436	87997295
RLG_CICR_Ga032	Ca3	89248274	89257372
RLG_CICR_Ga033	Ca3	97346594	97356251
RLG_CICR_Ga034	Ca4	3461799	3471392
RLG_CICR_Ga035	Ca4	10606363	10613583
RLG_CICR_Ga036	Ca4	55672813	55685122
RLG_CICR_Ga037	Ca4	71305036	71318089
RLG_CICR_Ga038	Ca4	80522824	80531849
RLG_CICR_Ga039	Ca4	85132774	85146384
RLG_CICR_Ga040	Ca4	88654403	88664106
RLG_CICR_Ga041	Ca5	19387101	19397561
RLG_CICR_Ga042	Ca5	32640795	32650377
RLG_CICR_Ga043	Ca5	33097538	33108057
RLG_CICR_Ga044	Ca5	47153867	47163469
RLG_CICR_Ga045	Ca5	76936264	76945103
RLG_CICR_Ga046	Ca5	92661394	92673429
RLG_CICR_Ga047	Ca5	95705749	95714969
RLG_CICR_Ga048	Ca5	102992115	103002612
RLG_CICR_Ga049	Ca5	111159516	111167342
RLG_CICR_Ga050	Ca5	114684153	114694670
RLG_CICR_Ga051	Ca5	127921260	127931070
RLG_CICR_Ga052	Ca5	137235204	137244878
RLG_CICR_Ga053	Ca6	23086164	23096607
RLG_CICR_Ga054	Ca6	25303009	25312457
RLG_CICR_Ga055	Ca6	36466550	36474326
RLG_CICR_Ga056	Ca6	81990730	82000316
RLG_CICR_Ga057	Ca6	83725968	83735783
RLG_CICR_Ga058	Ca6	84475459	84485136
RLG_CICR_Ga059	Ca6	97060865	97071411
RLG_CICR_Ga060	Ca7	4899534	4913042
RLG_CICR_Ga061	Ca7	33376291	33383821
RLG_CICR_Ga062	Ca7	35727529	35738019
RLG_CICR_Ga063	Ca7	48044004	48054848
RLG_CICR_Ga064	Ca7	85711341	85720928
RLG_CICR_Ga065	Ca7	86403901	86414379
RLG_CICR_Ga066	Ca8	827140	837336
RLG_CICR_Ga067	Ca8	10292091	10303463
RLG_CICR_Ga068	Ca8	27958430	27968875
RLG_CICR_Ga069	Ca8	36506370	36516824
RLG_CICR_Ga070	Ca8	43881001	43889724
RLG_CICR_Ga071	Ca8	53257872	53267406
RLG_CICR_Ga072	Ca8	73852490	73862120
RLG_CICR_Ga073	Ca8	75271352	75285592
RLG_CICR_Ga074	Ca8	86262437	86272018
RLG_CICR_Ga075	Ca8	88473450	88484002
RLG_CICR_Ga076	Ca8	90729863	90744209
RLG_CICR_Ga077	Ca8	93237852	93248315
RLG_CICR_Ga078	Ca9	10836472	10846824
RLG_CICR_Ga079	Ca9	54502252	54511708
RLG_CICR_Ga080	Ca9	55966473	55976986
RLG_CICR_Ga081	Ca9	79600253	79616564
RLG_CICR_Ga082	Ca9	81426893	81437316
RLG_CICR_Ga083	Ca9	98441797	98451362
RLG_CICR_Ga084	Ca9	110271861	110281113
RLG_CICR_Ga085	Ca10	51168259	51177703
RLG_CICR_Ga086	Ca10	69375235	69382778
RLG_CICR_Ga087	Ca10	72012197	72021454
RLG_CICR_Ga088	Ca10	84166771	84176553
RLG_CICR_Ga089	Ca10	88209446	88219072
RLG_CICR_Ga090	Ca11	9195649	9205085
RLG_CICR_Ga091	Ca11	12709728	12720188
RLG_CICR_Ga092	Ca11	64806785	64816528
RLG_CICR_Ga093	Ca11	72300281	72308219
RLG_CICR_Ga094	Ca11	76461562	76472062
RLG_CICR_Ga095	Ca11	91841653	91851157
RLG_CICR_Ga096	Ca11	96126766	96137077
RLG_CICR_Ga097	Ca11	98067384	98076941
RLG_CICR_Ga098	Ca11	120392800	120402532
RLG_CICR_Ga099	Ca12	7231632	7244001
RLG_CICR_Ga100	Ca12	39196613	39207204
RLG_CICR_Ga101	Ca12	41475746	41483482
RLG_CICR_Ga102	Ca12	49537146	49546732
RLG_CICR_Ga103	Ca12	51013186	51022825
RLG_CICR_Ga104	Ca12	60736097	60749273
RLG_CICR_Ga105	Ca12	74023305	74036593
RLG_CICR_Ga106	Ca12	81340493	81351040
RLG_CICR_Ga107	Ca13	15274963	15285387
RLG_CICR_Ga108	Ca13	45526672	45538021
RLG_CICR_Ga109	Ca13	49066233	49073829
RLG_CICR_Ga110	scaffold1751	541230	551736
RLG_CICR_Ga111	scaffold2608	110348	120058
RLG_CICR_Ga112	scaffold3117	6704	16225
RLG_CICR_Ga113	scaffold3264	57069	67594

## Sheet: Sheet2
Table S2-2. All CICR members in G. hirsutum
Name	Chr.	Start	End
RLG_CICR_GhAt001	GhAt01	10801866	10810435
RLG_CICR_GhAt002	GhAt01	13008041	13017746
RLG_CICR_GhAt003	GhAt01	15792287	15800087
RLG_CICR_GhAt004	GhAt01	18024232	18033941
RLG_CICR_GhAt005	GhAt01	22303864	22313579
RLG_CICR_GhAt006	GhAt01	23099051	23108704
RLG_CICR_GhAt007	GhAt01	28128980	28137975
RLG_CICR_GhAt008	GhAt01	47979466	47987361
RLG_CICR_GhAt009	GhAt01	74668012	74677567
RLG_CICR_GhAt010	GhAt01	77892729	77902391
RLG_CICR_GhAt011	GhAt01	87439021	87449565
RLG_CICR_GhAt012	GhAt01	90076678	90086348
RLG_CICR_GhAt013	GhAt02	10971386	10980299
RLG_CICR_GhAt014	GhAt02	11807821	11815658
RLG_CICR_GhAt015	GhAt02	13560990	13570528
RLG_CICR_GhAt016	GhAt02	16384373	16394060
RLG_CICR_GhAt017	GhAt02	21106584	21113538
RLG_CICR_GhAt018	GhAt02	22253026	22263575
RLG_CICR_GhAt019	GhAt02	44702051	44711577
RLG_CICR_GhAt020	GhAt02	55018414	55028116
RLG_CICR_GhAt021	GhAt02	61882277	61891873
RLG_CICR_GhAt022	GhAt02	63957124	63966762
RLG_CICR_GhAt023	GhAt02	72640912	72650445
RLG_CICR_GhAt024	GhAt03	10933983	10944490
RLG_CICR_GhAt025	GhAt03	11148387	11157972
RLG_CICR_GhAt026	GhAt03	16350468	16359500
RLG_CICR_GhAt027	GhAt03	23019310	23028952
RLG_CICR_GhAt028	GhAt03	28727525	28737128
RLG_CICR_GhAt029	GhAt03	62759157	62768753
RLG_CICR_GhAt030	GhAt03	74430024	74437808
RLG_CICR_GhAt031	GhAt03	75250108	75259689
RLG_CICR_GhAt032	GhAt03	79338533	79348113
RLG_CICR_GhAt033	GhAt03	84559266	84568366
RLG_CICR_GhAt034	GhAt03	93186934	93196642
RLG_CICR_GhAt035	GhAt03	9411346	9420840
RLG_CICR_GhAt036	GhAt04	36019785	36029294
RLG_CICR_GhAt037	GhAt04	40314308	40324900
RLG_CICR_GhAt038	GhAt04	44176017	44185000
RLG_CICR_GhAt039	GhAt04	44222482	44231391
RLG_CICR_GhAt040	GhAt04	46461915	46469711
RLG_CICR_GhAt041	GhAt04	47296211	47306668
RLG_CICR_GhAt042	GhAt04	49739399	49747210
RLG_CICR_GhAt043	GhAt04	51223142	51230860
RLG_CICR_GhAt044	GhAt05	22895979	22906424
RLG_CICR_GhAt045	GhAt05	30250528	30259560
RLG_CICR_GhAt046	GhAt05	44065897	44075671
RLG_CICR_GhAt047	GhAt05	44499549	44509251
RLG_CICR_GhAt048	GhAt05	47301074	47311500
RLG_CICR_GhAt049	GhAt05	58688442	58698092
RLG_CICR_GhAt050	GhAt05	67155550	67165218
RLG_CICR_GhAt051	GhAt05	67250125	67259558
RLG_CICR_GhAt052	GhAt05	69493696	69503372
RLG_CICR_GhAt053	GhAt05	69856019	69865769
RLG_CICR_GhAt054	GhAt05	71392318	71401986
RLG_CICR_GhAt055	GhAt05	73427693	73438119
RLG_CICR_GhAt056	GhAt05	74624993	74635503
RLG_CICR_GhAt057	GhAt05	77399076	77408744
RLG_CICR_GhAt058	GhAt05	80083416	80093841
RLG_CICR_GhAt059	GhAt06	11517681	11525402
RLG_CICR_GhAt060	GhAt06	16436643	16446748
RLG_CICR_GhAt061	GhAt06	16445385	16454977
RLG_CICR_GhAt062	GhAt06	17310437	17317377
RLG_CICR_GhAt063	GhAt06	17511603	17522097
RLG_CICR_GhAt064	GhAt06	17735842	17743493
RLG_CICR_GhAt065	GhAt06	38390331	38399980
RLG_CICR_GhAt066	GhAt06	73837155	73846158
RLG_CICR_GhAt067	GhAt06	75335115	75344597
RLG_CICR_GhAt068	GhAt06	86110702	86120014
RLG_CICR_GhAt069	GhAt06	88920925	88931375
RLG_CICR_GhAt070	GhAt06	92967682	92977332
RLG_CICR_GhAt071	GhAt06	95216517	95226987
RLG_CICR_GhAt072	GhAt06	98987975	98997522
RLG_CICR_GhAt073	GhAt07	20533646	20544172
RLG_CICR_GhAt074	GhAt07	23413048	23423528
RLG_CICR_GhAt075	GhAt07	36381387	36391070
RLG_CICR_GhAt076	GhAt07	63367460	63377067
RLG_CICR_GhAt077	GhAt08	12167859	12177486
RLG_CICR_GhAt078	GhAt08	14327104	14337524
RLG_CICR_GhAt079	GhAt08	23519970	23529684
RLG_CICR_GhAt080	GhAt08	47686723	47696292
RLG_CICR_GhAt081	GhAt08	7348253	7357836
RLG_CICR_GhAt082	GhAt08	7362418	7369972
RLG_CICR_GhAt083	GhAt08	74382592	74390363
RLG_CICR_GhAt084	GhAt08	74947418	74956411
RLG_CICR_GhAt085	GhAt08	76935244	76945816
RLG_CICR_GhAt086	GhAt08	81430176	81439857
RLG_CICR_GhAt087	GhAt08	88833030	88843527
RLG_CICR_GhAt088	GhAt09	47622384	47632151
RLG_CICR_GhAt089	GhAt09	51183810	51194293
RLG_CICR_GhAt090	GhAt10	18071822	18080555
RLG_CICR_GhAt091	GhAt10	18936759	18944588
RLG_CICR_GhAt092	GhAt10	22058743	22069164
RLG_CICR_GhAt093	GhAt10	22937550	22947259
RLG_CICR_GhAt094	GhAt10	26389412	26398995
RLG_CICR_GhAt095	GhAt10	47972274	47981816
RLG_CICR_GhAt096	GhAt10	59628716	59638325
RLG_CICR_GhAt097	GhAt10	62691325	62700937
RLG_CICR_GhAt098	GhAt10	63864129	63873743
RLG_CICR_GhAt099	GhAt10	65515018	65524581
RLG_CICR_GhAt100	GhAt10	68379113	68386942
RLG_CICR_GhAt101	GhAt10	69112664	69122439
RLG_CICR_GhAt102	GhAt10	69455999	69465496
RLG_CICR_GhAt103	GhAt10	72063453	72072400
RLG_CICR_GhAt104	GhAt10	77251184	77260806
RLG_CICR_GhAt105	GhAt10	78299952	78309540
RLG_CICR_GhAt106	GhAt11	21401053	21411398
RLG_CICR_GhAt107	GhAt11	23646679	23656329
RLG_CICR_GhAt108	GhAt11	27690107	27697300
RLG_CICR_GhAt109	GhAt11	36217917	36225167
RLG_CICR_GhAt110	GhAt11	42009296	42017159
RLG_CICR_GhAt111	GhAt11	68304138	68311799
RLG_CICR_GhAt112	GhAt11	82304984	82315453
RLG_CICR_GhAt113	GhAt12	12208238	12217906
RLG_CICR_GhAt114	GhAt12	15180772	15190502
RLG_CICR_GhAt115	GhAt12	16714634	16725117
RLG_CICR_GhAt116	GhAt12	20380110	20390621
RLG_CICR_GhAt117	GhAt12	33265493	33275171
RLG_CICR_GhAt118	GhAt12	39141724	39152254
RLG_CICR_GhAt119	GhAt12	48527031	48537461
RLG_CICR_GhAt120	GhAt12	51785235	51794885
RLG_CICR_GhAt121	GhAt12	56566156	56575114
RLG_CICR_GhAt122	GhAt13	16448554	16456415
RLG_CICR_GhAt123	GhAt13	29902960	29912562
RLG_CICR_GhAt124	GhAt13	59971290	59980992
RLG_CICR_GhAt125	GhAt13	63923676	63934109
RLG_CICR_GhAt126	GhAt13	68828400	68838922
RLG_CICR_GhAt127	scaffold1089_A05	16035	26470
RLG_CICR_GhAt128	scaffold1429_A06	143828	153449
RLG_CICR_GhAt129	scaffold1493_A06	746701	756604
RLG_CICR_GhAt130	scaffold1518_A06	1373556	1384128
RLG_CICR_GhAt131	scaffold1618_A07	173729	183448
RLG_CICR_GhAt132	scaffold1845_A07	1230568	1239893
RLG_CICR_GhAt133	scaffold208_A02	36847	46386
RLG_CICR_GhAt134	scaffold2775_A11	164124	173695
RLG_CICR_GhAt135	scaffold314_A02	3906	13477
RLG_CICR_GhAt136	scaffold3237_A12	42786	50503
RLG_CICR_GhAt137	scaffold3346_A12	25255	34822
RLG_CICR_GhAt138	scaffold347_A02	38502	48140
RLG_CICR_GhAt139	scaffold3570_A13	1204141	1213153
RLG_CICR_GhAt140	scaffold860_A04	37934	47667

## Sheet: Sheet3
Table S2-3. The CICR members in G. barbadense
ID	Scaffold	Start	End
RLG_CICR_GbAt001	At_S0003_A03	74700559	74710636
RLG_CICR_GbAt002	At_S0010_A10	96265080	96275132
RLG_CICR_GbAt003	At_S0011_A11	52277164	52287098
RLG_CICR_GbAt004	At_S0160_A10	28799	37916
RLG_CICR_GbAt005	At_S0452_UKA	114756	124414
RLG_CICR_GbAt006	At_S0465_A01	108519	118094
RLG_CICR_GbAt007	At_S0533_A06	81849	91217
RLG_CICR_GbAt008	At_S0654_UKA	66915	76818
RLG_CICR_GbAt009	At_S0666_A08	52089	61236

## Sheet: Sheet4
Table S2-4. The proportion of CICR in A-sub genome
Category	At_Gh*	At_Gb*
At (Mb)	1170	1493.53
CICR (Mb)	136.93	34.34
CICR (%)	0.117	0.023
CICR-LTR number	5092	1285
Intact number	130	5
At_Gh*: (AD)1-BGI; At_Gb*: (AD)2-HAU
